# Supplementary material for: The Genetic Characteristics and Carbapenem Resistance Mechanism of ST307 Klebsiella pneumoniae Coharbouring blaCMY-6, blaOXA-48, and a Truncated blaNDM-1
Source: Antibiotics (Basel). 2022 Nov 13;11(11):1616. doi: 10.3390/antibiotics11111616 (PMC9687000; doi:10.3390/antibiotics11111616)
Supplement: Supplementary file 1 [file antibiotics-11-01616-s001.zip]

Archive with 1 entries (1 files):
- antibiotics-2004398-supplementary.pdf
